# Supplementary material for: Acetyl-CoA carboxylase 1 inhibition increases Treg metabolism and graft-versus-host disease treatment efficacy via mitochondrial fusion
Source: J Clin Invest. 2025 Sep 30;135(23):e182480. doi: 10.1172/JCI182480 (PMC12646659; doi:10.1172/JCI182480)
Supplement: Supporting data values [file jci-135-182480-s206.xlsx]

## Sheet: Fig 1A
1:1 Ratio			1:3 Ratio			1:6 Ratio			1:12 Ratio
WT	ACC1 KO		WT	ACC1 KO		WT	ACC1 KO		WT	ACC1 KO
72.38	85.39		31.4	60.86		23.17	44.24		10.1	34.05
74	84.66		31.99	61.93		22.29	46.38		12.01	35.12
72.38	84.69		30.52	65.15		25.23	46.38		16.27	39.14
70.18	87.72		34.04	65.42		20.82	50.94		12.16	34.32

## Sheet: Fig 1B
1:1 Ratio			1:3 Ratio			1:6 Ratio			1:12 Ratio
DMSO	ND630		DMSO	ND630		DMSO	ND630		DMSO	ND630
59.94	75.85		21.94	43.73		10.9	36.22		6.63	23.4
62.15	74.37		25.33	41.38		16.2	30.34		11.78	25.18
64.06	75.11		22.09	46.08		16.05	35.77		12.81	23.99
65.68	78.06		23.12	46.67		17.08	38.14		13.4	26.05

## Sheet: Fig 1C
Left			Right
WT	ACC1KO		DMSO	ND630
285	1119		907	1160
281	1170		985	1070
278	1532		974	1250
268	1503		882	1210

## Sheet: Fig 1D
Left			Right
WT	ACC1KO		DMSO	ND630
165	259		259	447
146	244		257	396
152	271		259	417
156	285		258	431

## Sheet: Fig 1E
Left			Right
WT	ACC1KO		DMSO	ND630
106.3	283		89.9	179
102.3	294		79.6	151
104.7	244		80.9	152
99.5	258		86.1	198

## Sheet: Fig 1F
Left			Right
WT	ACC1KO		DMSO	ND630
31.2	57.5		21	30
30.2	58		21.1	28.3
30.7	63.2		22.1	29.7
33.4	63.4		23.3	31.1

## Sheet: Fig 1G
Left			Right
DMSO	ND630		DMSO	ND630
19.1	24.8		17.2	28.3
15.9	27.9		15.7	30.8
15.4	30.4		14.7	30.3
15.6	30.9		15.3	31.3

## Sheet: Fig 1H
Left			Right
WT	ACC1KO		DMSO	ND630
6200	12577		2095	3649
6762	10747		1983	3286
7033	13544		2068	3359
6513	14086		2193	3619

## Sheet: Fig 1I
1:1 Ratio					1:3 Ratio					1:6 Ratio					1:12 Ratio
DMSO - Iso	DMSO - mAb	ND630 - Iso	ND630 - mAb		DMSO - Iso	DMSO - mAb	ND630 - Iso	ND630 - mAb		DMSO - Iso	DMSO - mAb	ND630 - Iso	ND630 - mAb		DMSO - Iso	DMSO - mAb	ND630 - Iso	ND630 - mAb
54.38	50.25	69.59	56.5		23.14	23.37	38.18	28.69		11.4	11.24	31.24	21.79		8.43	6.94	14.21	6.08
52.23	51.07	64.3	57.16		23.64	21.49	39.83	27.21		14.38	10.1	27.93	20.4		8.76	5.57	13.22	5.64
57.19	51.04	66.94	55.37		24.79	22.83	39.67	28.68		12.56	9.35	29.92	20.46		7.11	3.86	11.9	4.55
53.55	50.33	65.12	50.21		24.63	22.66	37.85	29.98		11.24	10.18	29.26	20.53		8.6	7.11		3.09

## Sheet: Fig 2A
GeneName	DMSO_1	DMSO_2	DMSO_3	DMSO_4		ND630_1	ND630_2	ND630_3	ND630_4
Il2ra	138436	162246	175426	138132		184783	194960	225293	203212
Tbx21	1759	2052	2341	1613		2839	2923	3231	3075
Batf	5160	5855	6209	5048		6852	7255	8490	7393
Icos	28393	33162	35995	27782		36816	39615	45398	40408
Gzmb	7328	8033	8952	6974		10955	11589	13343	11657

[truncated: 121 more sheets: Fig 2D, Fig 3A, Fig 3B, Fig 3C, Fig 3E, Fig 3F, Fig 3G, Fig 3H, Fig 4A, Fig 4B, Fig 4C, Fig 4E, Fig 4F, Fig 4G, Fig 4H, Fig 4I, Fig 4J, Fig 4K, Fig 4L, Fig 4M …]
